# Supplementary material for: Prostaglandin signaling regulates nephron segment patterning of renal progenitors during zebrafish kidney development
Source: eLife. 2016 Dec 20;5:e17551. doi: 10.7554/eLife.17551 (PMC5173325; doi:10.7554/eLife.17551)
Supplement: Figure 1—source data 1. — For each compound, the dosage tested is listed along with the known biological function and the effect on zebrafish when treated between 4 and 24 hpf. The scoring key of ± indicates segment expansion or reduction. DOI: http://dx.doi.org/10.7554/eLife.17551.003 [file elife-17551-fig1-data1.xlsx]

## Sheet: Sheet1
#	Name	Plate	Dose	Function	Effect	Class
1	C16 Ceramide	1-A02	1mM	Bioactive lipids: Activates PKC zeta	WT
2	C8 Ceramine	1-A03	1mM	Bioactive lipids: Ceramide analog. Apoptosis inducer	WT
3	(R)-(+)-Methandamide	1-A04	1mM	CNS receptor ligands: Cannabinoid CB1 receptor agonist	WT
4	1α,25-Dihydroxyvitamin D3	1-A05	1mM	Nuclear receptor ligands: Vitamin D receptor agonist	WT
5	1,2-Didecanoyl-glycerol (10:0)	1-A06	1mM	Bioactive lipids: Activates PKC	WT
6	1,2-Dioctanoyl-SN-glycerol	1-A07	1mM	Bioactive lipids: Activates PKC	WT
7	1,2-Dioleoyl-glycerol (18:1)	1-A08	1mM	Bioactive lipids: Activates PKC	WT
8	(±)11(12)-Epoxyeicosatrienoic acid	1-A09	0.1mM	Bioactive lipids: Bioactive arachidonic acid metabolite	WT
9	12(R)-HETE	1-A10	0.1mM	Bioactive lipids: Bioactive arachidonic acid metabolite	WT
10	12(S)-HETE	1-A11	0.1mM	Bioactive lipids: Bioactive arachidonic acid metabolite	WT
11	12(S)-HPETE	1-B02	0.1mM	Bioactive lipids: Fatty acid hydroperoxide	WT
12	12-Methoxydodecanoic acid	1-B03	1mM	Bioactive lipids: Myristic acid analog	WT
13	13(S)-HODE	1-B04	0.1mM	Bioactive lipids: Bioactive linoleic acid metabolite	WT
14	13(S)-HPODE	1-B05	0.1mM	Bioactive lipids: Fatty acid hydroperoxide	WT
15	13,14-Dihydro-PGE1	1-B06	1mM	Bioactive lipids: Bioactive prostaglandin	WT
16	13-cis retinoic acid	1-B07	1mM	Nuclear receptor ligands: Retinoid receptor ligand	PCT+, DE-	1
17	13-Keto-octadeca-9Z,11E-dienoic acid	1-B08	0.1mM	Bioactive lipids: Bioactive linoleic acid metabolite	WT
18	(±)14,15-Epoxyeicosa-5Z,8Z,11Z-trienoic acid	1-B09	0.1mM	Bioactive lipids: Bioactive arachidonic acid metabolite	WT
19	15(S)-HETE	1-B10	0.1mM	Bioactive lipids: Bioactive arachidonic acid metabolite	WT
20	15(S)-HPETE	1-B11	0.1mM	Bioactive lipids: Fatty acid hydroperoxide	WT
21	15-deoxy-Prostaglandin J2	1-C02	1mM	Bioactive lipids: Bioactive prostaglandin	WT
22	15-Ketoicosatetraenoic acid	1-C03	0.1mM	Bioactive lipids: Bioactive arachidonic acid metabolite	WT
23	16,16-Dimethyl-prostaglandin E2	1-C04	1mM	Bioactive lipids: Prostaglandin EP receptor agonist	WT
24	17-Octadecynoic acid	1-C05	1mM	Lipid biosynthesis: Inhibits fatty acid omega oxidation	WT
25	17-Phenyl-trinor-prostaglandin E2	1-C06	1mM	Bioactive lipids: Prostaglandin EP1 receptor agonist	WT
26	1-Acyl-PAF	1-C07	1mM	Bioactive lipids: PAF agonist	WT
27	1-Hexadecyl-2-arachidonoyl-glycerol	1-C08	1mM	Bioactive lipids: DAG analog	WT
28	1-Hexadecyl-2-methylglycero-3 PC	1-C09	1mM	Bioactive lipids: PAF receptor agonist	WT
29	1-Hexadecyl-2-O-acetyl-glycerol	1-C10	1mM	Bioactive lipids: Blocks DAG activation of PKC	WT
30	1-Hexadecyl-2-O-methyl-glycerol	1-C11	1mM	Bioactive lipids: Blocks DAG activation of PKC	WT
31	1-Octadecyl-2-methylglycero-3 PC	1-D02	1mM	Bioactive lipids: Inhibits PI-specific PLC	WT
32	1-Oleoyl 2-acetyl-glycerol	1-D03	1mM	Bioactive lipids: PKC activator	WT
33	1-Stearoyl-2-lineoyl-glycerol	1-D04	1mM	Bioactive lipids: PKC activator	WT
34	1-stearoyl-2-arachidonyl-glycerol	1-D05	1mM	Bioactive lipids: PKC activator	WT
35	24,25-Dihydroxyvitamin D3	1-D06	1mM	Nuclear receptor ligands: Vitamin D receptor ligand	WT
36	25-Dihydroxyvitamin D3	1-D07	1mM	Nuclear receptor ligands: Vitamin D receptor ligand	WT
37	2-Arachidonoylglycerol	1-D08	1mM	Endocannabinoids: Cannabinoid CB1 receptor agonist	WT
38	2-Fluoropalmitic acid	1-D09	1mM	Bioactive lipids: Protein palmitoylation inhibitor	WT
39	2-Hydroxymyristic acid	1-D10	1mM	Bioactive lipids: Protein myristoylation inhibitor	WT
40	4-hydroxyphenylretinamide	1-D11	1mM	Nuclear receptor ligands: Retinoid receptor agonist / apoptosis inducer	PCT+, DE+	1
41	4-Oxatetradecanoic acid	1-E02	1mM	Bioactive lipids: Myristic acid analog	WT
42	5(S)-HETE	1-E03	0.1mM	Bioactive lipids: Bioactive arachidonic acid metabolite	WT
43	5(S)-HPETE	1-E04	0.1mM	Bioactive lipids: Fatty acid hydroperoxide	WT
44	5,6-Epoxyeicosatrienoic acid	1-E05	0.1mM	Bioactive lipids: Bioactive arachidonic acid metabolite	WT
45	5,8,11,14-Eicosatetraynoic acid	1-E06	1mM	Bioactive lipids: Cyclooxygenase & lipoxygenase inhibitor	PCT+, DE+	2
46	5,8,11-Eicosatriynoic acid	1-E07	1mM	Bioactive lipids: Lipoxygenase inhibitor	WT
47	5-Ketoeicosatetraenoic acid	1-E08	0.1mM	Bioactive lipids: 5-KETE receptor (R527) agonist	WT
48	6-Formylindolo [3,2-B] carbazole	1-E09	1mM	Bioactive lipids: AHR agonist	WT
49	6-Keto-prostaglandin F1a	1-E10	1mM	Bioactive lipids: Bioactive prostaglandin	WT
50	7,7-Dimethyleicosadienoic acid	1-E11	1mM	Bioactive lipids: PLA2 inhibitor	WT
51	8,9-Epoxyeicosatrienoic acid	1-F02	0.1mM	Bioactive lipids: Bioactive arachidonic acid metabolite	WT
52	8-epi-Prostaglandin F2a	1-F03	1mM	Bioactive lipids: Thromboxane TP receptor agonist	WT
53	9(S)-HODE	1-F04	0.1mM	Bioactive lipids: Bioactive linoleic acid metabolite	WT
54	9(S)-HPODE	1-F05	0.1mM	Bioactive lipids: Fatty acid hydroperoxide	WT
55	9,10-Octadecenoamide	1-F06	1mM	Endocannabinoids: Endogenous sleep inducing lipid	WT
56	9a,11b-Prostaglandin F2	1-F07	1mM	Bioactive lipids: Bioactive prostaglandin	WT
57	9b,11a-Prostaglandin F2	1-F08	1mM	Bioactive lipids: Bioactive prostaglandin	WT
58	9-cis Retinoic acid	1-F09	1mM	Nuclear receptor ligands: Retinoid RXR agonist	PCT+, DE-	1
59	Dimethyloxaloylglycine	1-F10	1mM	Inhibitor: Prolyl-4-hydroxylase inhibitor	WT
60	Adrenic acid (22:4, n-6)	1-F11	1mM	Bioactive lipids: Polyunsaturated fatty acid	WT
61	N-Acetyl-S-geranyl-L-cysteine	1-G02	1mM	Bioactive lipids: Negative control for AGGC and AFC	WT
62	N-acetyl-S-geranylgeranyl-L-Cysteine	1-G03	1mM	Bioactive lipids: ICMT inhibitor	WT
63	AM-251	1-G04	1mM	CNS receptor ligands: Cannabinoid CB1 receptor antagonist	WT
64	AM-580	1-G05	1mM	Nuclear receptor ligands: Retinoid RAR agonist	PCT+, DE-	1
65	Anandamide (18:2,n-6)	1-G06	1mM	Endocannabinoids: Cannabinoid receptor agonist	WT
66	Anandamide (20:3,n-6)	1-G07	1mM	Endocannabinoids: Cannabinoid receptor agonist	WT
67	Anandamide (20:4, n-6)	1-G08	1mM	Endocannabinoids: Cannabinoid receptor agonist	WT
68	Anandamide (22:4,n-6)	1-G09	1mM	Endocannabinoids: Cannabinoid receptor agonist	WT
69	Arachidonamide	1-G10	1mM	Endocannabinoids: Bioactive arachidonic acid metabolite	WT
70	Arachidonic acid (20:4, n-6)	1-G11	1mM	Bioactive lipids: Polyunsaturated fatty acid	WT
71	Arachidonoyl-PAF	1-H02	1mM	Bioactive lipids: PAF precursor	WT
72	BML-190	1-H03	1mM	Bioactive lipids: Cannabinoid CB1 inverse agonist	WT
73	C2 Ceramide	1-H04	1mM	Bioactive lipids: Apoptosis inducer	WT
74	C2 Dihydroceramide	1-H05	1mM	Bioactive lipids: Negative control for C2 ceramide	WT
75	C8 Ceramide	1-H06	1mM	Bioactive lipids: Stimulates Cer-activated PK	WT
76	C8 Dihydroceramide	1-H07	1mM	Bioactive lipids: Negative control for C8 ceramide	WT
77	Carbacyclin	1-H08	1mM	Bioactive lipids: PPAR delta agonist	WT
78	Ciglitazone	1-H09	1mM	Nuclear receptor ligands: PPAR gamma agonist	WT
79	Clofibrate	1-H10	1mM	Nuclear receptor ligands: PPAR alpha agonist	WT
80	Cloprostenol	1-H11	1mM	Bioactive lipids: Prostaglandin FP receptor agonist	WT
81	C-PAF	2-A02	1mM	Bioactive lipids: PAF receptor agonist	PCT-,DE-	1
82	D12-Prostaglandin J2	2-A03	1mM	Bioactive lipids: Bioactive prostaglandin	WT
83	Dihomo-gamma-linolenic acid	2-A04	1mM	Bioactive lipids: Polyunsaturated fatty acid	PCT-	2
84	Dihydrosphingosine	2-A05	1mM	Bioactive lipids: Apoptosis inducer	WT
85	Diidolylmethane	2-A06	1mM	Nuclear receptor ligands: AHR agonist	WT
86	DL-Dihydrosphingosine	2-A07	1mM	Lipid biosynthesis: Sphingosine kinase inhibitor	WT
87	DL-PDMP	2-A08	1mM	Lipid biosynthesis: Glucosylceramide synthase inhibitor	WT
88	DL-PPMP	2-A09	1mM	Lipid biosynthesis: Glucosylceramide synthase inhibitor	PCT-	2
89	Docosahexaenoic acid(22:6 n-3)	2-A10	1mM	Bioactive lipids: Polyunsaturated fatty acid	WT
90	Docosapentaenoic acid	2-A11	1mM	Bioactive lipids: Polyunsaturated fatty acid	P-	3
91	Docosatrienoic acid (22:3 n-3)	2-B02	1mM	Bioactive lipids: Polyunsaturated fatty acid	WT
92	Eicosa-5,8-dienoic acid (20:2 n-12)	2-B03	1mM	Bioactive lipids: Polyunsaturated fatty acid	WT
93	Eicosadienoic acid (20:2 n-6)	2-B04	1mM	Bioactive lipids: Polyunsaturated fatty acid	PCT-	3
94	Eicosapentaenoic acid (20:5 n-3)	2-B05	1mM	Bioactive lipids: Polyunsaturated fatty acid	WT
95	Eicosatrienoic acid (20:3 n-3)	2-B06	1mM	Bioactive lipids: Polyunsaturated fatty acid	WT
96	Enantio-PAF C16	2-B07	1mM	Bioactive lipids: Negative control for PAF	undv
97	Farnesylthioacetic acid	2-B08	1mM	Bioactive lipids: Carboxymethylation inhibitor	undv
98	Fluprostenol	2-B09	1mM	Bioactive lipids: Prostaglandin FP receptor agonist	WT
99	Gamma-linolenic acid (18:3 n-6)	2-B10	1mM	Bioactive lipids: Polyunsaturated fatty acid	P-	3
100	Leukotoxin A (9,10-EODE)	2-B11	0.1mM	Bioactive lipids: Bioactive linoleic acid metabolite	WT
101	Leukotoxin B (12,13-EODE)	2-C02	0.1mM	Bioactive lipids: Bioactive linoleic acid metabolite	WT
102	Leukotriene B4	2-C03	0.1mM	Bioactive lipids: Leukotriene B4 receptor agonist	WT
103	Leukotriene C4	2-C04	0.1mM	Bioactive lipids: CysLT receptor agonist	WT
104	Leukotriene D4	2-C05	0.1mM	Bioactive lipids: CysLT receptor agonist	PCT-	3
105	Leukotriene E4	2-C06	0.1mM	Bioactive lipids: CysLT1 receptor agonist	WT
106	Linoleamide	2-C07	1mM	Endocannabinoids: Bioactive linoleic acid metabolite	WT
107	Linoleic acid	2-C08	1mM	Bioactive lipids: Polyunsaturated fatty acid	WT
108	Linolenic acid (18:3 n-3)	2-C09	1mM	Bioactive lipids: Polyunsaturated fatty acid	PCT-	3
109	Lipoxin A4	2-C10	0.1mM	Bioactive lipids: Bioactive arachidonic acid metabolite	WT
110	L-NASPA	2-C11	1mM	Bioactive lipids: LPA agonist / antagonist	WT
111	LY-171883	2-D02	1mM	Bioactive lipids: Leukotriene D4 receptor antagonist	PCT-	3
112	Lyso-PAF C16	2-D03	1mM	Bioactive lipids: Inactive PAF metabolite	WT
113	Lysophosphatidic acid·Na	2-D04	1mM	Bioactive lipids: LPA receptor antagonist	WT
114	D-erythro-MAPP	2-D05	1mM	Lipid biosynthesis: Ceramidase inhibitor	WT
115	L-erythro-MAPP	2-D06	1mM	Lipid biosynthesis: Negative control for D-erythro-MAPP	P-, PCT-	2
116	Mead acid (20:3 n-9)	2-D07	1mM	Bioactive lipids: Polyunsaturated fatty acid	WT
117	Mead ethanolamide	2-D08	1mM	Endocannabinoids: Cannabinoid receptor agonist	WT
118	Methoprene acid	2-D09	1mM	Nuclear receptor ligands: Retinoid RXR agonist	PCT+, DE+	1
119	Misoprostol, free acid	2-D10	1mM	Bioactive lipids: Prostaglandin EP receptor agonist	WT
120	N,N-Dimethylsphingosine	2-D11	1mM	Lipid biosynthesis: Sphingosine kinase inhibitor	WT
121	N-Acetyl-leukotriene E4	2-E02	0.1mM	Bioactive lipids: Bioactive arachidonic acid metabolite	WT
122	N-arachidonoylglycine	2-E03	1mM	Endocannabinoids: FAAH inhibitor	WT
123	N-linoleoylglycine	2-E04	1mM	Endocannabinoids: FAAH inhibitor	WT
124	PAF C16	2-E05	1mM	Bioactive lipids: PAF receptor agonist	WT
125	PAF C18	2-E06	1mM	Bioactive lipids: PAF receptor agonist	WT
126	PAF C18:1	2-E07	1mM	Bioactive lipids: PAF receptor agonist	WT
127	Palmitylethanolamide	2-E08	1mM	Endocannabinoids: Cannabinoid CB2 receptor agonist	WT
128	Dipalmitoylphosphatidic acid	2-E09	1mM	Bioactive lipids: Activates MAP kinase cascade	PCT-	3
129	Prostaglandin A1	2-E10	1mM	Bioactive lipids: Bioactive prostaglandin	PCT-	2
130	Prostaglandin A2	2-E11	1mM	Bioactive lipids: Bioactive prostaglandin	WT
131	Prostaglandin B1	2-F02	1mM	Bioactive lipids: Bioactive prostaglandin	WT
132	Prostaglandin B2	2-F03	1mM	Bioactive lipids: Bioactive prostaglandin	PCT-	2
133	Prostaglandin D2	2-F04	1mM	Bioactive lipids: Prostaglandin DP receptor agonist	PCT-	2
134	Prostaglandin E1	2-F05	1mM	Bioactive lipids: Prostaglandin EP receptor agonist	WT
135	Prostaglandin E2	2-F06	1mM	Bioactive lipids: Prostaglandin EP receptor agonist	WT
136	Prostaglandin F1a	2-F07	1mM	Bioactive lipids: Prostaglandin FP receptor agonist	WT
137	Prostaglandin F2a	2-F08	1mM	Bioactive lipids: Prostaglandin FP receptor agonist	WT
138	Prostaglandin I2	2-F09	1mM	Bioactive lipids: Prostaglandin IP receptor agonist	WT
139	Prostaglandin J2	2-F10	1mM	Bioactive lipids: Bioactive prostaglandin	P-	3
140	All trans retinoic acid	2-F11	1mM	Nuclear receptor ligands: Retinoid RAR agonist	P+, PCT+	1
141	REV-5901	2-G02	1mM	Lipid biosynthesis: 5-Lipoxygenase inhibitor	WT
142	S-farnesyl-L-cysteine	2-G03	1mM	Bioactive lipids: MDR ATPase activator	WT
143	Sphingosine	2-G04	1mM	Bioactive lipids: PKC inhibitor	WT
144	SQ-29548	2-G05	1mM	Bioactive lipids: Thromboxane A2 antagonist	WT
145	TETRAHYDROCANNABINOL-7-OIC ACID	2-G06	1mM	Nuclear receptor ligands: PPAR gamma agonist	WT
146	TTNPB	2-G07	1mM	Nuclear receptor ligands: Retinoid RAR agonist	PCT+	1
147	U-46619	2-G08	1mM	Bioactive lipids: Thromboxane TP receptor agonist	WT
148	U-75302	2-G09	0.1mM	Bioactive lipids: Leukotriene B4 receptor antagonist	WT
149	WIN 55,212-2 mesylate	2-G10	1mM	CNS receptor ligands: Cannabinoid CB1/CB2 receptor agonist	P-, PCT-, DE-	1
150	WY-14643	2-G11	1mM	Nuclear receptor ligands: PPAR alpha agonist	WT
151	4-Aminopyridine	2-H02	5mg/mL	Ion channel ligands: Potassium channels	WT
152	5-Hydroxydecanoate	2-H03	5mg/mL	Ion channel ligands: Potassium channels	WT
153	Aconitine	2-H04	5mg/mL	Ion channel ligands: Sodium channels	WT
154	AM 92016·HCl	2-H05	5mg/mL	Ion channel ligands: Potassium channels	WT
155	Amantadine·HCl	2-H06	5mg/mL	Ion channel ligands: Misc. channels	WT
156	Amiloride·HCl	2-H07	5mg/mL	Ion channel ligands: Calcium channels	WT
157	Amiodarone·HCl	2-H08	5mg/mL	Ion channel ligands: Calcium channels	WT
158	A-23187	2-H09	5mg/mL	Ion channel ligands: Calcium ionophore	dead
159	(R)-(+)-BAY K-8644	2-H10	5mg/mL	Ion channel ligands: Calcium channels	P-	3
160	Benzamil·HCl	2-H11	5mg/mL	Ion channel ligands: Calcium channels	WT
161	Bepridil·HCl	3-A02	5mg/mL	Ion channel ligands: Calcium channels	WT
162	Cyclopiazonic acid	3-A03	5mg/mL	Ion channel ligands: Intracellular calcium	WT
163	Dantrolene	3-A04	5mg/mL	Ion channel ligands: Intracellular calcium	WT
164	Diazoxide	3-A05	5mg/mL	Ion channel ligands: Potassium channels	WT
165	Dichlorobenzamil·HCl	3-A06	5mg/mL	Ion channel ligands: Calcium channels	WT
166	Diltiazem·HCl	3-A07	5mg/mL	Ion channel ligands: Calcium channels	WT
167	E-4031	3-A08	5mg/mL	Ion channel ligands: Potassium channels	WT
168	Fipronil	3-A09	5mg/mL	Ion channel ligands: Misc. channels	PCT-	3
169	Flecainide acetate	3-A10	5mg/mL	Ion channel ligands: Sodium channels	PCT-	2
170	Flufenamic acid	3-A11	5mg/mL	Ion channel ligands: Potassium channels	WT
171	Flunarizine·2HCl	3-B02	5mg/mL	Ion channel ligands: Calcium channels	WT
172	Fluspirilene	3-B03	5mg/mL	Ion channel ligands: Potassium channels	PCT-	2
173	FPL-64176	3-B04	5mg/mL	Ion channel ligands: Calcium channels	PCT-	2
174	6-Gingerol	3-B05	5mg/mL	Ion channel ligands: Intracellular calcium	WT
175	Glipizide	3-B06	5mg/mL	Ion channel ligands: Potassium channels	WT
176	Glyburide	3-B07	5mg/mL	Ion channel ligands: Potassium channels	WT
177	Grayanotoxin III	3-B08	5mg/mL	Ion channel ligands: Sodium channels	WT
178	R(+)-IAA-94	3-B09	5mg/mL	Ion channel ligands: Misc. channels	WT
179	L-cis-Diltiazem·HCl	3-B10	5mg/mL	Ion channel ligands: Calcium channels	P-	3
180	Lidocaine·HCl·H2O	3-B11	5mg/mL	Ion channel ligands: Sodium channels	P+, PCT+	1
181	Loperamide·HCl	3-C02	5mg/mL	Ion channel ligands: Calcium channels	WT
182	Methoxyverapimil·HCl	3-C03	5mg/mL	Ion channel ligands: Calcium channels	WT
183	Minoxidil	3-C04	5mg/mL	Ion channel ligands: Potassium channels	WT
184	Minoxidil sulfate	3-C05	5mg/mL	Ion channel ligands: Potassium channels	WT
185	Nicardipine·HCl	3-C06	5mg/mL	Ion channel ligands: Calcium channels	WT
186	Nifedipine	3-C07	5mg/mL	Ion channel ligands: Calcium channels	PCT+	1
187	Niflumic acid	3-C08	5mg/mL	Ion channel ligands: Misc. channels	WT
188	Niguldipine	3-C09	5mg/mL	Ion channel ligands: Calcium channels	WT
189	Nimodipine	3-C10	5mg/mL	Ion channel ligands: Calcium channels	P-, PCT-, DE-	1
190	Nitrendipine	3-C11	5mg/mL	Ion channel ligands: Calcium channels	WT
191	N-Phenylanthranilic acid	3-D02	5mg/mL	Ion channel ligands: Misc. channels	WT
192	NPPB	3-D03	5mg/mL	Ion channel ligands: Misc. channels	WT
193	NS-1619	3-D04	5mg/mL	Ion channel ligands: Potassium channels	WT
194	Paxilline	3-D05	5mg/mL	Ion channel ligands: Potassium channels	WT
195	PCO-400	3-D06	5mg/mL	Ion channel ligands: Potassium channels	WT
196	Penitrem A	3-D07	5mg/mL	Ion channel ligands: Potassium channels	WT
197	Phenamil	3-D08	5mg/mL	Ion channel ligands: Sodium channels	WT
198	Phentolamine	3-D09	5mg/mL	Ion channel ligands: Potassium channels	dead
199	Phenytoin	3-D10	5mg/mL	Ion channel ligands: Sodum channels	P-	3
200	Pimozide	3-D11	5mg/mL	Ion channel ligands: Calcium channels	WT
201	Pinacidil	3-E02	5mg/mL	Ion channel ligands: Potassium channels	WT
202	Procainamide	3-E03	5mg/mL	Ion channel ligands: Sodium channels	WT
203	Propafenone	3-E04	5mg/mL	Ion channel ligands: Potassium channels	undv, WT
204	Quinidine·HCl·H2O	3-E05	5mg/mL	Ion channel ligands: Sodium channels	WT
205	Quinine·HCl·2H2O	3-E06	5mg/mL	Ion channel ligands: Potassium channels	dead
206	QX-314	3-E07	5mg/mL	Ion channel ligands: Sodium channels	DE+	2
207	Ryanodine	3-E08	5mg/mL	Ion channel ligands: Intracellular calcium	WT
208	SDZ-201106	3-E09	5mg/mL	Ion channel ligands: Sodium channels	WT
209	SKF-96365	3-E10	5mg/mL	Ion channel ligands: Calcium channels	dead
210	Tetrandine	3-E11	5mg/mL	Ion channel ligands: Calcium channels	DE+	2
211	Thapsigargin	3-F02	5mg/mL	Ion channel ligands: Intracellular calcium	dead
212	TMB-8	3-F03	5mg/mL	Ion channel ligands: Intracellular calcium	PCT-, DE+	2
213	Tolazamide	3-F04	5mg/mL	Ion channel ligands: Potassium channels	DE+	2
214	Tolbutamide	3-F05	5mg/mL	Ion channel ligands: Potassium channels	PCT+	2
215	U-37883A	3-F06	5mg/mL	Ion channel ligands: Potassium channels	WT
216	U-50488	3-F07	5mg/mL	Ion channel ligands: Calcium channels	PCT+	1
217	Verapimil	3-F08	5mg/mL	Ion channel ligands: Calcium channels	WT
218	Veratridine	3-F09	5mg/mL	Ion channel ligands: Sodium channels	WT
219	YS035	3-F10	5mg/mL	Ion channel ligands: Calcium channels	WT
220	ZM226600	3-F11	5mg/mL	Ion channel ligands: Potassium channels	PCT-	2
221	Tosyl-Phe-CMK (TPCK)	3-G02	5mg/mL	Protease inhibitors: Serine protease inhibitor	dead
222	Thiorphan	3-G03	5mg/mL	Protease inhibitors: Neutral endopeptidase inhibitor	PCT+	2
223	Z-prolyl-prolinal	3-G04	5mg/mL	Protease inhibitors: Prolyl endopeptidase inhibitor	DE+	1
224	NapSul-Ile-Trp-CHO	3-G05	5mg/mL	Protease inhibitors: Cathepsin L inhibitor	PCT+, DE-	3
225	3,4-dichloroisocoumarin	3-G06	5mg/mL	Protease inhibitors: Granzyme B inhibitor	dead
226	Boc-GVV-CHO	3-G07	5mg/mL	Protease inhibitors: Gamma secretase inhibitor	PCT-	2
227	Bestatin	3-G08	5mg/mL	Protease inhibitors: Aminopeptidase inhibitor	WT
228	Ala-Ala-Phe-CMK	3-G09	5mg/mL	Protease inhibitors: Tripeptidyl peptidase II inhibitor	WT
229	MDL-28170	3-G10	5mg/mL	Protease inhibitors: Calpain inhibitor	WT
230	Ac-Leu-Leu-Nle-CHO	3-G11	5mg/mL	Protease inhibitors: Calpain inhibitor	DE+	2
231	2-methoxyantimycin A3	3-H02	5mg/mL	Inhibitors: Bcl-2/Bcl-XL ligand induces apoptosis	WT
232	HA14-1	3-H03	5mg/mL	Inhibitors: Bcl-2 ligand induces apoptosis	dead
233	Decylubiquinone	3-H04	5mg/mL	Inhibitors: inhibits mitochondrial permeability pore opening	undv
234	Betulinic acid	3-H05	5mg/mL	Inhibitors: induces mitochondrial permeability pore opening	PCT+	3
235	Deprenyl	3-H06	5mg/ml	Inhibitors: inhibits glyceraldehyde-3-phosphate dehydrogenase	PCT-	2
236	1400W	3-H07	5mg/mL	Inhibitors: iNOS inhibitor	PCT-	1
237	Fumonisin B1	3-H08	5mg/mL	Lipid biosynthesis: inhibits ceramide synthase	WT
238	Triptolide	3-H09	5mg/mL	Inhibitors: inhibits NFkappaB transcriptional activation	dead
239	Tanshinone IIA	3-H10	5mg/mL	Inhibitors: AP-1 inhibitor	undv
240	Nigericin	3-H11	5mg/mL	Inhibitors: induces intracellular acidification	dead
241	Lycorine	4-A02	5mg/mL	Inhibitors: inhibits TNFalpha production	DE+	2
242	10-hydroxycamptothecin	4-A03	5mg/mL	Inhibitors: topoisomerase 1 inhibitor	dead
243	beta-lapachone	4-A04	5mg/mL	Inhibitors: topoisomerase 1 inhibitor	dead
244	Parthenolide	4-A05	5mg/mL	Inhibitors: IkappaB kinase inhibitor	dead
245	MG-132	4-A06	5mg/mL	Protease inhibitors: Proteasome inhibitor	PCT-	1
246	QNZ	4-A07	5mg/mL	Inhibitors: NFkappaB inhibitor	dead
247	bezafibrate	4-A08	5mg/mL	Nuclear receptor ligands: PPAR alpha agonist	PCT-, DE-	2
248	Cycloheximide-N-ethylethanoate	4-A09	5mg/mL	Inhibitors: FKBP12 inhibitor	WT
249	Ascomycin (FK-520)	4-A10	5mg/mL	Inhibitors: binds to FKBP inhibits calcineurin	PCT-, DE-	2
250	U-74389G	4-A11	5mg/mL	Inhibitors: superoxide/free-radical inhibitor	WT
251	Ebselen	4-B02	5mg/mL	Inhibitors: glutathione peroxidase mimetic	dead
252	TRIM	4-B03	5mg/mL	Inhibitors: bNOS/iNOS inhibitor	DE+	1
253	Zardaverine	4-B04	5mg/mL	Inhibitors: phosphodiesterase (PDE1/2) inhibitor	PCT-, DE+	1
254	Zaprinast	4-B05	5mg/mL	Inhibitors: phosphodiesterase (PDE1) inhibitor	PCT-	2
255	Vinpocetine	4-B06	5mg/mL	Inhibitors: phosphodiesterase (PDE1) inhibitor	undv
256	Trequinsin	4-B07	5mg/mL	Inhibitors: phosphodiesterase (PDE3) inhibitor	WT
257	Siguazodan	4-B08	5mg/mL	Inhibitors: phosphodiesterase (PDE3) inhibitor	WT
258	Rolipram	4-B09	5mg/mL	Inhibitors: phosphodiesterase (PDE4 ) inhibitor	WT
259	Ro 20-1724	4-B10	5mg/mL	Inhibitors: phosphodiesterase (PDE4 ) inhibitor	WT
260	MY-5445	4-B11	5mg/mL	Inhibitors: phosphodiesterase (PDE5) inhibitor	dead
261	A-3	4-C02	5mg/mL	Kinase inhibitors: kinase inhibitor	WT
262	Acetyl (N)-s-farnesyl-l-cysteine	4-C03	5mg/mL	Inhibitors: farnesylation inhibitor	WT
263	Actinomycin D	4-C04	5mg/mL	Inhibitors: transcription inhibitor	dead
264	Arvanil	4-C05	5mg/mL	Ion channel ligands: Vaniloid receptor agonist	WT
265	AG1478	4-C06	5mg/mL	Kinase inhibitors: Tyrosine kinase inhibitor. Broad spectrum	dead
266	AG213 (Tyrphostin 47)	4-C07	5mg/mL	Kinase inhibitors: EGF-R tyrosine kinase inhibitor	WT
267	AG-370	4-C08	5mg/mL	Kinase inhibitors: PDGF receptor kinase inhibitor	WT
268	AG-490	4-C09	5mg/mL	Kinase inhibitors: JAK2 inhibitor	WT
269	AG-879	4-C10	5mg/mL	Kinase inhibitors: NGF receptor inhibitor	undv
270	Alamethicin	4-C11	5mg/mL	Inhibitors: monovalent cation ionophore	dead
271	AG-1296	4-D02	5mg/mL	Kinase inhibitors: c-kit, FGF and PDGF kinase inhibitor	PCT-, DE+	1
272	Milrinone	4-D03	5mg/mL	Inhibitors: phosphodiesterase (PDE3) inhibitor	WT
273	PRIMA-1	4-D04	5mg/mL	Inhibitors: p53 reactivator	PCT+	3
274	Ikarugamycin	4-D05	5mg/mL	Inhibitors: inhibits clathrin coated pit mediated endocytosis	dead
275	4-Amino-1,8-naphthalimide	4-D06	5mg/mL	Inhibitors: PARP inhibitor	WT
276	3-aminobenzamide (3-ABA)	4-D07	5mg/mL	Inhibitors: ADP ribose polymerase, apoptosis inhibitor	WT
277	17-Allylamino-geldanamycin	4-D08	5mg/mL	Inhibitors: HSP-90 inhibitor	undv
278	Anisomycin	4-D09	5mg/mL	Inhibitors: MAP kinase activator	WT
279	Aphidicolin	4-D10	5mg/mL	Inhibitors: DNA polymerase inhibitor	P-, PCT-, DE-	1
280	Aristolochic acid	4-D11	5mg/mL	Lipid biosynthesis: phospholipase A2 inhibitor	P+, PCT+, DE+	1
281	8-methoxymethyl-IBMX	4-E02	5mg/mL	Inhibitors: phosphodiesterase (PDE1) inhibitor	WT
282	MBCQ	4-E03	5mg/mL	Inhibitors: phosphodiesterase (PDE5) inhibitor	DE+	2
283	B581	4-E04	5mg/mL	Inhibitors: farnesyltransferase inhibitor	WT
284	BADGE	4-E05	5mg/mL	Nuclear receptor ligands: PPAR gamma antagonist	DE+	1
285	Bafilomycin A1	4-E06	0.5mg/mL	Inhibitors: vaculolar ATPase inhibitor	dead
286	BAPTA-AM	4-E07	5mg/mL	Inhibitors: cell permeable Ca++ chelator	WT
287	Blebbistatin	4-E08	5mg/mL	Inhibitors: Myosin II inhibitor	dead
288	Bongkrekic acid	4-E09	0.5mg/mL	Inhibitors: ANT inhibitor	WT
289	IB-MECA	4-E10	5mg/mL	CNS receptor ligands: Adenosine receptor agonist	DE+	2
290	Brefeldin A	4-E11	5mg/mL	Inhibitors: ARF GEF inhibitor	dead
291	Bromo-7-nitroindazole	4-F02	5mg/mL	Inhibitors: NO synthase inhibitor	PCT+	1
292	8-Bromo-cAMP	4-F03	5mg/mL	Activators: PKA activator	WT
293	8-Bromo-cGMP	4-F04	5mg/mL	Activators: PKG activator	WT
294	Bumetanide	4-F05	5mg/mL	Inhibitors: Na+K+Cl- cotransport inhibitor	WT
295	5'-N-Ethylcarboxamidoadenosine (NECA)	4-F06	5mg/mL	CNS receptor ligands: adenosine receptor agonist	WT
296	BW-B 70C	4-F07	5mg/mL	Lipid biosynthesis: 5 lipoxygenase inhibitor	WT
297	CA-074-Me	4-F08	5mg/mL	Protease inhibitors: Cathepsin B inhibitor	WT
298	SB-415286	4-F09	5mg/mL	Kinase inhibitors: GSK3 beta inhibitor	WT
299	Calpeptin	4-F10	5mg/mL	Protease inhibitors: Calpain inhibitor	undv
300	Calphostin C	4-F11	0.5mg/mL	Kinase inhibitors: PKC inhibitor	WT
301	Calyculin A	4-G02	0.5mg/mL	Inhibitors: PP1, PP2A inhibitor	dead
302	Camptothecin	4-G03	5mg/mL	Inhibitors: Topoisomerase 1 inhibitor	dead
303	Cantharidin	4-G04	5mg/mL	Inhibitors: PP2A inhibitor	dead
304	E-Capsaicin	4-G05	5mg/mL	Ion channel ligands: vanilloid receptor agonist	dead
305	Capsazepine	4-G06	5mg/mL	Ion channel ligands: vanilloid receptor antagonist	WT
306	Castanospermine	4-G07	5mg/mL	Inhibitors: glucosidase inhibitor	WT
307	Dipyridamole	4-G08	5mg/mL	Inhibitors: cGMP phosphodiesterase inhibitor	WT
308	CGP-37157	4-G09	5mg/mL	Inhibitors: inhibitor of mitochondrial Na+Ca+2 exchange	DE+	2
309	Chelerythrine	4-G10	5mg/mL	Kinase inhibitors: PKC inhibitor	dead
310	CAPE	4-G11	5mg/mL	Inhibitors: Antioxidant/ NFkappa B inhibitor	dead
311	Cimaterol	4-H02	5mg/mL	CNS receptor ligands: adrenoceptor agonist (beta)	WT
312	CinnGEL	4-H03	5mg/mL	Inhibitors: PTP1B inhibitor	WT
313	Cirazoline	4-H04	5mg/mL	CNS receptor ligands: adrenoreceptor agonist (alpha)	WT
314	Clonidine	4-H05	5mg/mL	CNS receptor ligands: adrenoreceptor agonist (alpha)	WT
315	Clozapine	4-H06	5mg/mL	CNS receptor ligands: Dopamine antagonist	WT
316	Curcumin	4-H07	5mg/mL	Inhibitors: NFkappaB inhibitor	dead
317	Cycloheximide	4-H08	5mg/mL	Inhibitors: protein synthesis inhibitor	dead
318	Cyclosporin A	4-H09	5mg/mL	Inhibitors: calcineurin inhibitor	PCT-, DE-	2
319	Cypermethrin	4-H10	5mg/mL	Inhibitors: calcineurin inhibitor	WT
320	Cytochalasin B	4-H11	5mg/mL	Inhibitors: F actin capper	dead
321	Cytochalasin D	5-A02	5mg/mL	Inhibitors: F actin capper	dead
322	D609	5-A03	5mg/mL	Lipid biosynthesis: PC-PLC inhibitor	PCT-	2
323	Damnacanthal	5-A04	5mg/mL	Kinase inhibitors: p56lck inhibitor	dead
324	YC-1	5-A05	5mg/mL	Activators: GC stimulator / Hif-1 alpha inhibitor	WT
325	Decoyinine	5-A06	5mg/mL	Inhibitors: lowers GTP levels	PCT-	2
326	1-Deoxymannojirimycin hydrochloride	5-A07	5mg/mL	Inhibitors: mannosidase inhibitor	dead
327	1-Deoxynojirimycin	5-A08	5mg/mL	Inhibitors: glucosidase inhibitor	dead
328	Dexamethasone	5-A09	5mg/mL	Nuclear receptor ligands: corticosteroid	WT
329	Dibutyrylcyclic AMP	5-A10	5mg/mL	Activators: PKA activator	WT
330	Dibutyrylcyclic GMP	5-A11	5mg/mL	Activators: PKA activator	WT
331	GW-9662	5-B02	5mg/mL	Nuclear receptor ligands: PPAR gamma antagonist	PCT+, DE+	1
332	6,7-ADTN	5-B03	5mg/mL	CNS receptor ligands: Dopamine agonist	PCT+	2
333	Hinokitiol	5-B04	5mg/mL	Inhibitors: Iron chelator	dead
334	Diphenyleneiodonium	5-B05	5mg/mL	Inhibitors: flavoprotein inhibitor	WT
335	2,5-Ditertbutylhydroquinone	5-B06	5mg/mL	Ion channel ligands: ER Ca++ ATPase inhibitor	dead
336	Doxorubicin	5-B07	5mg/mL	Inhibitors: topoisomerase II inhibitor, induces apoptosis	dead
337	DRB (Benzimidazole)	5-B08	5mg/mL	Kinase inhibitors: CKII inhibitor	WT
338	MnTBAP	5-B09	5mg/mL	Inhibitors: SOD mimetic	WT
339	E6 berbamine	5-B10	5mg/mL	Inhibitors: calmodulin inhibitor	undv
340	E-64-d	5-B11	5mg/mL	Protease inhibitors: calpain/cathepsin inhibitor	PCT-	1
341	EHNA	5-C02	5mg/mL	Inhibitors: Phosphodiesterase (PDE2) inhibitor/adenosine deaminase inhibitor	WT
342	Pregnenolone-16α-carbonitrile	5-C03	5mg/mL	Nuclear receptor ligands: PXR/SXR agonist	WT
343	Estradiol	5-C04	5mg/mL	Nuclear receptor ligands: estrogen	PCT-, DE-	1
344	Etoposide	5-C05	5mg/mL	Inhibitors: topoisomerase II inhibitor	WT
345	FCCP	5-C06	5mg/mL	Inhibitors: mitochondrial uncoupler	dead
346	Forskolin	5-C07	5mg/mL	Activators: Adenylate cyclase activator	dead
347	Geldanamycin	5-C08	5mg/mL	Inhibitors: HSP90 inhibitor	dead
348	Genistein	5-C09	5mg/mL	Kinase inhibitors: Tyrosine kinase inhibitor	DE-	2
349	Ro 31-8220	5-C10	5mg/mL	Kinase inhibitors: PKC inhibitor	undv
350	GM6001	5-C11	5mg/mL	Protease inhibitors: broad spectrum MMP inhibitor	WT
351	Go6976	5-D02	5mg/mL	Kinase inhibitors: PKC inhibitor	WT
352	Nimesulide	5-D03	5mg/mL	Lipid biosynthesis: Cox 2 inhibitor	WT
353	H7	5-D04	5mg/mL	Kinase inhibitors: kinase inhibitor	dead
354	H-89	5-D05	5mg/mL	Kinase inhibitors: PKA inhibitor	WT
355	H9	5-D06	5mg/mL	Kinase inhibitors: kinase inhibitor	dead, undv
356	HA1077	5-D07	5mg/mL	Kinase inhibitors: inhibitor of Rho-dependent kinases	WT
357	HA-1004	5-D08	5mg/mL	Kinase inhibitors: kinase inhibitor	WT
358	HBDDE	5-D09	5mg/mL	Kinase inhibitors: PKC inhibitor	WT
359	Histamine	5-D10	5mg/mL	CNS receptor ligands: Histamine receptor agonist	WT
360	HNMPA-(AM)3	5-D11	5mg/mL	Kinase inhibitors: Insulin receptor TK inhibitor	dead
361	Hoechst 33342·3HCl (BisBenzimide)	5-E02	5mg/mL	Inhibitors: DNA minor groove binder	dead
362	(-)-Huperzine A	5-E03	5mg/mL	Inhibitors: acetylcholinesterase inhibitor	WT
363	24(S)-hydroxycholesterol	5-E04	5mg/mL	Nuclear receptor ligands: LXR agonist	WT
364	ICRF-193	5-E05	5mg/mL	Inhibitors: topo II inhibitor that does not cause DNA breaks	WT
365	Indomethacin	5-E06	5mg/mL	Lipid biosynthesis: cyclooxygenase inhibitor	dead, undv
366	Ionomycin	5-E07	5mg/mL	Ion channel ligands: Ca++ ionophore	dead
367	IBMX	5-E08	5mg/mL	Inhibitors: PDE inhibitor (broad spec), adenosineR agonist	WT
368	NSC-95397	5-E09	5mg/mL	Inhibitors: CDC25 phosphatase inhibitor	dead
369	Juglone	5-E10	5mg/mL	Inhibitors: PIN1 inhibitor	WT
370	K252A	5-E11	0.5mg/mL	Kinase inhibitors: Kinase inhibitor (Broad spectrum)	dead, undv
371	KN-62	5-F02	5mg/mL	Kinase inhibitors: CaM kinase II inhibitor	WT
372	KT-5720	5-F03	0.5mg/mL	Kinase inhibitors: PKA inhibitor	WT
373	L-744,832	5-F04	5mg/mL	Inhibitors: Ras farnesyltransferase inhibitor	WT
374	Furoxan	5-F05	5mg/mL	Activators: NO donor	dead
375	Latrunculin B	5-F06	5mg/mL	Inhibitors: Actin inhibitor	dead
376	Lavendustin A	5-F07	5mg/mL	Kinase inhibitors: Tyrosine kinase inhibitor EGF-R)	WT
377	N9-Isopropylolomoucine	5-F08	5mg/mL	Kinase inhibitors: CDC-2 kinase inhibitor	WT
378	Leupeptin	5-F09	5mg/mL	Protease inhibitors: protease inhibitor	WT
379	BAY 11-7082	5-F10	5mg/mL	Inhibitors: Inhibits IKK kinase activation	dead
380	Tyrphostin-8	5-F11	5mg/mL	Inhibitors: Calcineurin inhibitor	dead
381	L-NAME	5-G02	5mg/mL	Inhibitors: NO synthesis inhibitor	WT
382	LY-294002	5-G03	5mg/mL	Lipid biosynthesis: PI-3-Kinase inhibitor	dead
383	LY-83583	5-G04	5mg/mL	Inhibitors: Inhibits NO-activation of guanylate cyclase	dead
384	5-Iodotubercidin	5-G05	5mg/mL	Kinase inhibitors: ERK-2 inhibitor	undv
385	Manoalide	5-G06	5mg/mL	Lipid biosynthesis: Phospholipase A2 inhibitor	dead
386	Manumycin A	5-G07	5mg/mL	Inhibitors: ras farnesylation inhibitor	dead
387	Mastoparan	5-G08	5mg/mL	Activators: activates heterotrimeriuc GTPases	dead
388	MCI-186	5-G09	5mg/mL	Inhibitors: antioxidant, cytoprotectant	PCT-	2
389	Gliotoxin	5-G10	5mg/mL	Protease inhibitors: Inhibitor of 20S-proteasome chymotrypsin activity	dead
390	LFM-A13	5-G11	5mg/mL	Kinase inhibitors: BTK inhibitor	WT
391	Methotrexate	5-H02	5mg/mL	CNS receptor ligands: DHFR inhibitor	WT
392	(±)-Epibatidine	5-H03	5mg/mL	CNS receptor ligands: nicotinic cholinergic agonist	WT
393	Mevinolin (Lovastatin)	5-H04	5mg/mL	Lipid biosynthesis: Inhibitor HMG-CoA reductase	PCT+, DE-	1
394	Mitomycin C	5-H05	5mg/mL	Inhibitors: cross links DNA	WT
395	ML7	5-H06	5mg/mL	Kinase inhibitors: kinase inhibitor	WT
396	ML9	5-H07	5mg/mL	Kinase inhibitors: kinase inhibitor	dead
397	Monastrol	5-H08	5mg/mL	Inhibitors: Eg5 inhibitor	WT
398	GW-5074	5-H09	5mg/mL	Kinase inhibitors: cRAF1 kinase inhibitor	WT
399	Monensin	5-H10	5mg/mL	Ion channel ligands: Na+ ionophore	WT
400	FK-506	5-H11	5mg/mL	Inhibitors: FKBP ligand	WT
401	Nocodazole	6-A02	5mg/mL	Inhibitors: tubulin inhibitor	dead
402	OBAA	6-A03	5mg/mL	Inhibitors: phospholipase A2 inhibitor	WT
403	Okadaic acid	6-A04	0.5mg/mL	Inhibitors: PP1 PP2A inhibitor	WT
404	Oligomycin A	6-A05	5mg/mL	Inhibitors: Fo ATP synthase inhibitor	dead
405	Olomoucine	6-A06	5mg/mL	Kinase inhibitors: CDK inhibitor	WT
406	Ouabain	6-A07	5mg/mL	Inhibitors: Na+K+ATPase inhibitor	WT
407	PCA 4248	6-A08	5mg/mL	Bioactive lipids: PAF antagonist	dead
408	PD 98059	6-A09	5mg/mL	Kinase inhibitors: MEK inhibitor	dead
409	SU-4312	6-A10	5mg/mL	Kinase inhibitors: VEGF-R (Flk-1) tyrosine kinase	dead
410	Pepstatin	6-A11	5mg/mL	Protease inhibitors: protease inhibitor	WT
411	6(5H)-Phenanthridinone	6-B02	5mg/mL	Inhibitors: PARP inhibitor	dead
412	Phorbol 12-myristate 13-acetate	6-B03	5mg/mL	Activators: PKC activator	dead
413	Pifithrin-α	6-B04	5mg/mL	Inhibitors: p53 inhibitor	dead
414	CITCO	6-B05	5mg/mL	Nuclear receptor ligands: Const. androstane receptor (CAR) agonist	WT
415	Piroxicam	6-B06	5mg/mL	Lipid biosynthesis: COX1 inhibitor	dead
416	Cyclopamine	6-B07	5mg/mL	Inhibitors: Hedgehog pathway inhibitor	PCT-, DE-	1
417	PP1	6-B08	5mg/mL	Protease inhibitors: src family trosine kinase inhibitor	dead
418	Prazocin	6-B09	5mg/mL	CNS receptor ligands: adrenoreceptor agonist	WT
419	Propidium iodide	6-B10	5mg/mL	Inhibitors: DNA intercalator	WT
420	(S)-(-)-propranolol·HCl	6-B11	5mg/mL	CNS receptor ligands: adrenoceptor antagonist (beta)	WT
421	Puromycin·2HCl	6-C02	5mg/mL	Inhibitors: protein synthesis inhibitor	WT
422	SB-431542	6-C03	5mg/mL	Kinase inhibitors: ALK4, ALK5, ALK7 inhibitor	PCT-, DE+	1
423	SP-600125	6-C04	5mg/mL	Kinase inhibitors: JNK inhibitor	dead
424	Quercetin·2H2O	6-C05	5mg/mL	Kinase inhibitors: kinase inhibitor (plus other)	WT
425	Rapamycin	6-C06	5mg/mL	Inhibitors: FRAP inhibitor	PCT-	1
426	Cyclo [Arg-Gly-Asp-D-Phe-Val]	6-C07	5mg/mL	Inhibitors: integrin inhibitor	WT
427	RHC-80267	6-C08	5mg/mL	Lipid biosynthesis: DAG lipase inhibitor	dead
428	RK-682	6-C09	5mg/mL	Inhibitors: VHR phosphatase inhibitor	dead
429	Roscovitine	6-C10	5mg/mL	Kinase inhibitors: CDK inhibitor	dead
430	Rottlerin	6-C11	5mg/mL	Kinase inhibitors: PKC delta inhibitor	dead
431	RWJ-60475-(AM)3	6-D02	5mg/mL	Inhibitors: CD45 phosphatase inhibitor	WT
432	SB 203580	6-D03	5mg/mL	Kinase inhibitors: Suppressor of MAPKAP kinase-2	WT
433	SB 202190	6-D04	5mg/mL	Kinase inhibitors: MAP kinase inhibitor	WT
434	Indirubin-3'-monoxime	6-D05	5mg/mL	Kinase inhibitors: GSK-3beta inhibitor	dead
435	Indirubin	6-D06	5mg/mL	Kinase inhibitors: GSK-3beta inhibitor	dead
436	serotonin	6-D07	5mg/mL	CNS receptor ligands: serotonin receptor agonist	WT
437	resveratrol	6-D08	5mg/mL	Activators: SIRT1 activator	WT
438	Splitomycin	6-D09	5mg/mL	Inhibitors: sir2p inhibitor	dead
439	PP2	6-D10	5mg/mL	Kinase inhibitors: Src family tyrosine kinase inhibitor	dead
440	Piceatannol	6-D11	5mg/mL	Kinase inhibitors: Syk inhibitor	WT
441	SQ22536	6-E02	5mg/mL	Inhibitors: adenylate cyclase inhibitor	WT
442	Alrestatin	6-E03	5mg/mL	Inhibitors: aldose reductase inhibitor	WT
443	staurosporine	6-E04	5mg/mL	Kinase inhibitors: kinase inhibitor - non-selective	dead
444	swainsonine	6-E05	5mg/mL	Inhibitors: protein glycosylation inhibitor	WT
445	tamoxifen	6-E06	5mg/mL	Nuclear receptor ligands: estrogen antagonist	dead
446	taxol = paclitaxel	6-E07	5mg/mL	Inhibitors: microtubule stabilizer	WT
447	RG-14620	6-E08	5mg/mL	Kinase inhibitors: EGF-R tyrosine kinase inhibitor	dead
448	thalidomide	6-E09	5mg/mL	Inhibitors: TNFalpha synthesis inhibitor	WT
449	Thiocitrulline [L-Thiocitrulline]	6-E10	5mg/mL	Inhibitors: bNOS inhibitor	WT
450	GF-109203X	6-E11	5mg/mL	Kinase inhibitors: PKC inhibitor	undv
451	tyrphostin AG-825	6-F02	5mg/mL	Kinase inhibitors: HER-1,2 tyrosine kinase inhibitor	dead
452	Kavain (+/-)	6-F03	5mg/mL	Ion channel ligands: voltage-dependent Na channel inhibitor	dead
453	TPEN	6-F04	5mg/mL	Inhibitors: cell permable heavy metal chelator	WT
454	trichostatin-A	6-F05	5mg/mL	Inhibitors: histone deacetylase inhibitor	dead
455	trifluoperazine	6-F06	5mg/mL	Inhibitors: calmodulin inhibitor-possibly only at high concentrations!	dead
456	tunicamycin	6-F07	5mg/mL	Inhibitors: glycosylation inhibitor	dead
457	Nafamostat mesylate	6-F08	5mg/mL	Inhibitors: Serine protease inhibitor	WT
458	tyrphostin AG-126	6-F09	5mg/mL	Kinase inhibitors: tyrosine kinase inhibitor	dead
459	tyrphostin 1	6-F10	5mg/mL	Inhibitors: Calcineurin inhibitor	dead
460	tyrphostin 9	6-F11	5mg/mL	Kinase inhibitors: PDGF-R tyrosine kinase inhibitor	dead
461	U73122	6-G02	5mg/mL	Lipid biosynthesis: PLC inhibitor	dead
462	U-0126	6-G03	5mg/mL	Kinase inhibitors: MEK inhibitor	PCT-	2
463	valinomycin	6-G04	5mg/mL	Ion channel ligands: K+ ionophore	dead
464	vinblastine	6-G05	5mg/mL	Inhibitors: tubulin inhibitor	undv
465	W7	6-G06	5mg/mL	Inhibitors: calmodulin antagonist	WT
466	wortmannin	6-G07	5mg/mL	Lipid biosynthesis: PI-3Kinase, other kinases inhibitor	dead
467	Y-27632	6-G08	5mg/mL	Kinase inhibitors: ROCK inhibitor	WT
468	yohimbine	6-G09	5mg/mL	CNS receptor ligands: Adrenoreceptor antagonist (alpha)	WT
469	Z-Leu3-VS	6-G10	5mg/mL	Protease inhibitors: Proteasome inhibitor	WT
470	ZM336372	6-G11	5mg/mL	Kinase inhibitors: Raf inhibitor	WT
471	zVAD-FMK	6-H02	5mg/mL	Protease inhibitors: Caspase inhibitor (broad spectrum)	WT
472	NS-398	6-H03	5mg/mL	Lipid biosynthesis: Cox-2 inhibitor	dead
473	AA-861	6-H04	5mg/mL	Lipid biosynthesis: 5-lipoxygenase inhibitor	dead
474	Mycophenolic acid	6-H05	5mg/mL	Inhibitors: Inosine-5'-monophosphate dehydrogenase inhibitor	dead
475	Shikonin	6-H06	5mg/mL	Inhibitors: Apoptosis inducer, p53 dependent	dead
476	Xestospongin C	6-H07	0.5mg/ml	Inhibitors: IP3 receptor blocker	WT
477	CDC	6-H08	5mg/mL	Lipid biosynthesis: 12-Lipoxygenase inhibitor	dead
478	Cerulenin	6-H09	5mg/mL	Lipid biosynthesis: Fatty acid biosynthesis inhibitor	WT
479	Phenoxybenzamine	6-H10	5mg/mL	Inhibitors: Calmodulin antagonist	WT
480	Wiskostatin	6-H11	5mg/mL	Inhibitors: N-WASP inhibitor	dead
